# Supplementary material for: Phospholipase PLA2G16 Accelerates the Host Interferon Signaling Pathway Response to FMDV
Source: Viruses. 2025 Jun 23;17(7):883. doi: 10.3390/v17070883 (PMC12299009; doi:10.3390/v17070883)
Supplement: Supplementary file 1 [file viruses-17-00883-s001.zip]

Archive with 1 entries (1 files):
- viruses-3684996-supplementary.pdf
